# Supplementary material for: Gene signature associated with neuro‐endocrine activity predicting prognosis of pancreatic carcinoma
Source: Mol Genet Genomic Med. 2019 May 17;7(7):e00729. doi: 10.1002/mgg3.729 (PMC6625361; doi:10.1002/mgg3.729)
Supplement: Supplementary file 3 [file MGG3-7-e00729-s003.xlsx]

## Sheet: Sheet1
		coef	exp(coef)	se(coef)	lower-95%CI	upper-95%CI	z	Pr(>|z|)	Signif. Code
	ARNT2	0.02403	1.02433	0.16026	0.7482	1.4023	0.15	0.88079
	ARNTL2	0.28213	1.32595	0.19508	0.9046	1.9435	1.446	0.1481
	B3GNT8	-0.2739	0.76041	0.15917	0.5566	1.0388	-1.721	0.08529	.
	CASKIN2	0.01113	1.01119	0.35375	0.5055	2.0228	0.031	0.97491
	CDK6	0.33707	1.40084	0.28865	0.7956	2.4665	1.168	0.2429
	CYP27A1	-0.046	0.95504	0.16927	0.6854	1.3308	-0.272	0.78579
	DNAH10	-0.34314	0.70954	0.15905	0.5195	0.9691	-2.157	0.03097	*
	HSBP1L1	0.50472	1.65651	0.17445	1.1768	2.3318	2.893	0.00381	**
	INSIG2	-0.26079	0.77044	0.32723	0.4057	1.4631	-0.797	0.42548
	KIAA0195	-0.68317	0.50501	0.45914	0.2053	1.242	-1.488	0.13677
	KIAA0513	-0.49803	0.60773	0.24056	0.3793	0.9738	-2.07	0.03842	*
	LQK1	-0.07589	0.92692	0.08844	0.7794	1.1023	-0.858	0.39082
	MRPL3	1.07465	2.92898	0.45216	1.2074	7.1055	2.377	0.01747	*
	PI4KB	0.25017	1.28425	0.53731	0.448	3.6814	0.466	0.6415
	PPP2R3A	0.15758	1.17068	0.22875	0.7477	1.8329	0.689	0.49089
	RARRES3	0.06514	1.0673	0.15032	0.7949	1.433	0.433	0.66478
	RPAP2	0.02901	1.02944	0.39695	0.4728	2.2412	0.073	0.94173
	SEC16A	-0.49573	0.60913	0.41703	0.269	1.3794	-1.189	0.23455
	SEC61A2	-0.39989	0.6704	0.30182	0.371	1.2113	-1.325	0.1852
	THSD1P1	-0.25689	0.77345	0.31343	0.4184	1.4296	-0.82	0.41244
	TMEM104	-0.38073	0.68336	0.38497	0.3213	1.4532	-0.989	0.32267
